# Supplementary material for: Distribution of Leptospira interrogans by Multispacer Sequence Typing in Urban Norway Rats (Rattus norvegicus): A Survey in France in 2011-2013
Source: PLoS One. 2015 Oct 8;10(10):e0139604. doi: 10.1371/journal.pone.0139604 (PMC4598087; doi:10.1371/journal.pone.0139604)
Supplement: S1 Table — Morphometric characteristics and laboratory results of the 81 rats collected from October 2011 to March 2012. (XLSX) [file pone.0139604.s002.xlsx]

## Sheet: Feuil1
id	location	weight	size	sex	age	lepto	PCR	PCR urine	culture	MST	MAT
LYO0505	Francheville	243	18.2	F	ad	1	25.81	not performed	culture +	IH Cop M20/Wijinberg	not performed
LYO0771	Francheville	258	23.6	F	ad	0	0	not performed	0	0	not performed
LYO0772	Francheville	337	25.9	M	ad	0	0	not performed	0	0	not performed
LYO0788	Francheville	277	23.9	F	ad	0	0	not performed	0	0	not performed
LYO0797	Francheville	316.3	22	F	ad	0	0	not performed	0	0	not performed
LYO0798	Francheville	87.9	15.5	M	juv	0	0	not performed	0	0	not performed
LYO0799	Francheville	274.2	23.5	F	ad	0	0	not performed	0	0	not performed
LYO0802	Francheville	346.1	23	F	ad	0	0	not performed	0	0	not performed
LYO0803	Francheville	62.4	12	M	juv	0	0	not performed	0	0	not performed
LYO0834	la chapelle	267	23.5	M	ad	0	0	not performed	culture +	IH IH "R1"	not performed
LYO0835	Mermoz sud_F	91.2	16.1	F	ad	0	0	not performed	0	0	not performed
LYO0836	Mermoz sud_F	203	22.5	F	ad	1	23.95	not performed	culture +	IH Cop M20/Wijinberg	not performed
LYO0837	Mermoz sud_F	267	23.5	M	ad	1	28.15	not performed	0	IH Cop M20/Wijinberg	not performed
LYO0838	Mermoz sud_F	179.8	19.5	M	ad	1	27.84	not performed	0	IH Cop M20/Wijinberg	not performed
LYO0839	Mermoz sud_F	51.3	14.1	F	ad	1	30.95	not performed	0	IH Cop M20/Wijinberg	not performed
LYO0840	Mermoz sud_F	86	14.8	M	juv	1	31.6	not performed	0	IH Cop M20/Wijinberg	not performed
LYO0842	Mermoz sud_F	28	10.6	M	juv	0	0	not performed	0	0	not performed
LYO0843	Mermoz sud_F	23	10.1	M	juv	0	0	not performed	0	0	not performed
LYO0844	Mermoz sud_F	35	12.1	F	juv	0	0	not performed	0	0	not performed
LYO0845	Mermoz sud_F	310	20.4	M	ad	1	38.67	not performed	0	n	not performed
LYO0847	Mermoz sud_F	30.6	12.1	M	juv	0	0	not performed	0	0	not performed
LYO0848	Mermoz sud_F	250	25	M	ad	1	27, 82	not performed	culture +	IH Cop M20/Wijinberg	1
LYO0849	Mermoz sud_F	200	24	F	ad	1	29.59	not performed	0	IH Cop M20/Wijinberg	not performed
LYO0850	Mermoz sud_F	189	22.5	F	ad	1	22.85	not performed	culture +	IH Cop M20/Wijinberg	not performed
LYO0851	Mermoz sud_F	238	23.5	M	ad	1	22.64	not performed	culture +	IH Cop M20/Wijinberg	0
LYO0852	Mermoz sud_F	215	23	F	ad	1	25.19	not performed	culture +	IH Cop M20/Wijinberg	not performed
LYO0853	Mermoz sud_F	154	21	F	ad	1	24.62	not performed	culture +	IH Cop M20/Wijinberg	not performed
LYO0854	PTO	390	26	F	ad	1	25.37	23.84	culture +	IH IH "CHU Réunion"	1
LYO0855	UIOM	200	21	F	ad	0	0	not performed	0	0	0
LYO0856	UIOM	65.5	15.7	M	juv	0	0	not performed	0	0	0
LYO0857	UIOM	100	16.7	F	juv	0	0	not performed	0	0	0
LYO0858	UIOM	73.2	16.4	M	juv	0	0	not performed	0	0	0
LYO0859	UIOM	77	15.5	F	juv	0	0	not performed	0	0	0
LYO0860	UIOM	61.7	11.8	M	juv	0	0	not performed	0	0	not performed
LYO0861	UIOM	57	12	F	juv	0	0	not performed	0	0	not performed
LYO0862	UIOM	520	29	M	ad	0	0	not performed	0	0	0
LYO0863	UIOM	295	23	M	ad	0	0	not performed	0	0	0
LYO0864	UIOM	78	14.5	M	juv	0	0	not performed	0	0	0
LYO0865	UIOM	75	15	M	juv	0	0	not performed	0	0	0
LYO0866	UIOM	64.1	14.6	M	juv	0	0	not performed	0	0	0
LYO0867	Mermoz sud_B	218	22.5	M	ad	1	25.72	not performed	culture +	IH Cop M20/Wijinberg	1
LYO0868	Guillotière	232	22	M	ad	1	31.76	not performed	0	IH Cop M20/Wijinberg	not performed
LYO0869	Guillotière	290	24	M	ad	1	29.45	not performed	0	IH Cop M20/Wijinberg	not performed
LYO0870	Guillotière	247	22	M	ad	0	0	not performed	0	0	not performed
LYO0871	Mermoz sud_B	309.5	23	F	ad	1	35.84	not performed	culture +	IH Cop M20/Wijinberg	0
LYO0872	Mermoz sud_B	318.5	25	M	ad	1	30.08	not performed	culture +	IH Cop M20/Wijinberg	1
LYO0873	Mermoz sud_B	313.8	24	F	ad	1	23.08	not performed	culture +	IH Cop M20/Wijinberg	1
LYO0874	Mermoz sud_B	278	22	M	ad	1	28.88	32.33	not performed	IH Cop M20/Wijinberg	0
LYO0875	Mermoz sud_B	242	24.5	M	ad	0	0	not performed	0	0	0
LYO0876	Mermoz sud_R	370	22	M	ad	1	0	29.2	not performed	IH Cop M20/Wijinberg	not performed
LYO0877	Mermoz sud_R	283	20.5	M	ad	0	0	not performed	0	0	not performed
LYO0878	Mermoz sud_R	445	25.5	M	ad	0	0	not performed	0	0	not performed
LYO0879	Mermoz sud_R	253	22	M	ad	0	0	not performed	0	0	not performed
LYO0880	Mermoz sud_R	252	21	M	ad	1	24.51	not performed	culture +	IH Cop M20/Wijinberg	not performed
LYO0881	UIOM	205	20.5	M	juv	1	38.72	not performed	0	n	not performed
LYO0882	Mermoz sud_R	81	16.5	M	ad	0	0	0	0	0	not performed
LYO0883	Mermoz sud_B	188	22.5	M	ad	0	0	not performed	0	0	0
LYO0884	Mermoz sud_B	245.7	24	M	ad	1	29.02	26.41	culture +	IH Cop M20/Wijinberg	not performed
LYO0885	Mermoz sud_B	217.3	21.8	M	ad	0	0	not performed	0	0	1
LYO0886	Mermoz sud_B	264.7	22.5	M	ad	1	31.97	not performed	culture +	IH Cop M20/Wijinberg	not performed
LYO0887	Mermoz sud_B	305	24	M	ad	1	30.06	not performed	culture +	IH Cop M20/Wijinberg	not performed
LYO0888	Mermoz sud_R	324	23	F	ad	1	27.78	not performed	culture +	IH Cop M20/Wijinberg	not performed
LYO0889	Mermoz sud_B	350	26.5	M	ad	0	0	0	0	0	0
LYO0890	UIOM	70	14.3	M	juv	0	0	not performed	0	0	0
LYO0891	UIOM	56	15	M	juv	0	0	0	0	0	0
LYO0892	UIOM	69	16.1	M	juv	0	0	not performed	0	0	not performed
LYO0893	UIOM	55	13	M	juv	0	0	not performed	0	0	not performed
LYO0894	Mermoz sud_B	210	23.2	M	ad	1	27.14	not performed	culture +	IH Cop M20/Wijinberg	not performed
LYO0895	UIOM	70	15.5	M	juv	0	0	not performed	0	0	0
LYO0896	UIOM	82	16.5	M	juv	0	0	not performed	0	0	0
LYO0898	UIOM	88.5	18	M	juv	0	0	not performed	0	0	0
LYO0899	UIOM	75	17	M	juv	0	0	not performed	0	0	0
LYO0900	UIOM	66	15	M	juv	0	0	not performed	0	0	not performed
LYO0901	UIOM	374	24.5	M	ad	1	19.88	not performed	0	IH Cop Shibaura 9	not performed
LYO0902	PTO	330	26.5	F	ad	0	0	not performed	0	0	1
LYO0903	PTO	472	28	M	ad	1	24.86	not performed	culture +	IH IH "CHU Réunion"	1
LYO0904	PTO	492	27.5	M	ad	1	24.23	not performed	0	IH IH "CHU Réunion"	not performed
LYO0905	PTO	423.5	22.7	F	ad	0	0	not performed	0	0	not performed
LYO0906	PTO	312	23.5	M	ad	1	22.81	not performed	0	IH IH "CHU Réunion"	not performed
LYO0907	PTO	124	18	M	ad	0	0	not performed	0	0	not performed
LYO0908	PTO	387	25	F	ad	1	19.87	not performed	culture +	IH IH "CHU Réunion"	1
